# Supplementary material for: Estimation of ENPP1 deficiency genetic prevalence using a comprehensive literature review and population databases
Source: Orphanet J Rare Dis. 2022 Dec 2;17:421. doi: 10.1186/s13023-022-02577-2 (PMC9717445; doi:10.1186/s13023-022-02577-2)
Supplement: Supplementary file 2 — Additional file 2. ENPP1 Variants Analyzed in Genetic Prevalence Estimates. Description: ENPP1 Variants analyzed in the genetic prevalence estimates along with their respective allele frequencies, classifications by Genomenon/ClinVar, and reason for inclusion [file 13023_2022_2577_MOESM2_ESM.xlsx]

## Sheet: Supplemental Table 1
Chromosome	Position	Reference Nucleotide	Alternate Nucleotide	cDNA	Protein	Variant Effect	PolyPhen Prediction	PolyPhen Score	SIFT Prediction	SIFT Score	gnomAD Allele Count	gnomAD Allele Number	gnomAD Allele Frequency	Genomenon ACMG Interpretation	ClinVar Clinical Significance	Variant Inclusion Category
6	132129195	C	CG	c.26dup	p.Gly10ArgfsTer67	frameshift_variant	NA	NA	NA	NA	1	3086	0.000324044	-	-	Presumed pathogenic LOF
6	132129305	C	T	c.130C>T	p.Gln44Ter	stop_gained	NA	NA	NA	NA	1	88608	1.12857e-05	Pathogenic	-	Known pathogenic
6	132129374	C	T	c.199C>T	p.Arg67Cys	missense_variant	possibly_damaging	0.649	deleterious	0.01	1	120206	8.31905e-06	-	-	Presumed pathogenic missense
6	132168914	A	G	c.241-2A>G		splice_acceptor_variant	NA	NA	NA	NA	8	250832	3.18939e-05	-	-	Presumed pathogenic LOF
6	132168923	C	G	c.248C>G	p.Ser83Ter	stop_gained	NA	NA	NA	NA	1	251110	3.98232e-06	-	-	Presumed pathogenic LOF
6	132168929	G	A	c.254G>A	p.Cys85Tyr	missense_variant	possibly_damaging	0.797	deleterious	0	1	251174	3.9813e-06	-	-	Presumed pathogenic missense
6	132168949	G	T	c.274G>T	p.Gly92Cys	missense_variant	probably_damaging	1	deleterious	0	2	282492	7.07985e-06	-	-	Presumed pathogenic missense
6	132168950	G	T	c.275G>T	p.Gly92Val	missense_variant	probably_damaging	0.999	deleterious	0.01	1	251126	3.98206e-06	-	-	Presumed pathogenic missense
6	132168952	T	A	c.277T>A	p.Cys93Ser	missense_variant	possibly_damaging	0.829	deleterious	0.04	1	251130	3.982e-06	-	-	Presumed pathogenic missense
6	132168962	G	C	c.287G>C	p.Gly96Ala	missense_variant	possibly_damaging	0.898	deleterious	0.01	2	250750	7.97607e-06	-	-	Presumed pathogenic missense
6	132171139	G	T	c.323G>T	p.Cys108Phe	missense_variant	probably_damaging	1	deleterious	0	1	251220	3.98057e-06	Likely Pathogenic	Likely pathogenic	Known pathogenic
6	132171139	G	A	c.323G>A	p.Cys108Tyr	missense_variant	probably_damaging	1	deleterious	0	4	282622	1.41532e-05	-	-	Presumed pathogenic missense
6	132171147	C	A	c.331C>A	p.Arg111Ser	missense_variant	probably_damaging	0.98	deleterious	0	1	251222	3.98054e-06	-	-	Presumed pathogenic missense
6	132171147	C	T	c.331C>T	p.Arg111Cys	missense_variant	probably_damaging	0.996	deleterious	0	1	31404	3.18431e-05	-	-	Presumed pathogenic missense
6	132171148	G	A	c.332G>A	p.Arg111His	missense_variant	probably_damaging	0.996	deleterious	0	1	251212	3.9807e-06	-	Uncertain significance	Presumed pathogenic missense
6	132171156	G	A	c.340G>A	p.Glu114Lys	missense_variant	probably_damaging	0.993	deleterious	0.04	7	282630	2.47674e-05	-	-	Presumed pathogenic missense
6	132171175	G	C	c.359G>C	p.Cys120Ser	missense_variant	probably_damaging	0.999	deleterious	0	1	251256	3.98e-06	-	-	Presumed pathogenic missense
6	132171177	C	T	c.361C>T	p.Arg121Cys	missense_variant	possibly_damaging	0.614	deleterious	0.01	2	282622	7.07659e-06	-	-	Presumed pathogenic missense
6	132171178	G	A	c.362G>A	p.Arg121His	missense_variant	possibly_damaging	0.614	deleterious	0.04	2	282646	7.07599e-06	-	-	Presumed pathogenic missense
6	132171201	CTTGG	C	c.386_389del	p.Leu129GlnfsTer5	frameshift_variant	NA	NA	NA	NA	1	251290	3.97947e-06	-	-	Presumed pathogenic LOF
6	132171206	AAACTGCTGTT	A	c.391_400del	p.Asn131Ter	frameshift_variant	NA	NA	NA	NA	1	251334	3.97877e-06	-	-	Presumed pathogenic LOF
6	132171214	G	C	c.398G>C	p.Cys133Ser	missense_variant	probably_damaging	1	deleterious	0	1	251316	3.97905e-06	-	-	Presumed pathogenic missense
6	132171220	A	T	c.404A>T	p.Asp135Val	missense_variant	probably_damaging	1	deleterious	0	1	251336	3.97874e-06	-	-	Presumed pathogenic missense
6	132171228	G	A	c.412G>A	p.Glu138Lys	missense_variant	possibly_damaging	0.627	deleterious	0.02	1	251342	3.97864e-06	-	-	Presumed pathogenic missense
6	132171235	G	A	c.419G>A	p.Cys140Tyr	missense_variant	probably_damaging	1	deleterious	0	1	251336	3.97874e-06	-	-	Presumed pathogenic missense
6	132171236	C	A	c.420C>A	p.Cys140Ter	stop_gained	NA	NA	NA	NA	1	31404	3.18431e-05	-	-	Presumed pathogenic LOF
6	132171244	C	G	c.428C>G	p.Pro143Arg	missense_variant	probably_damaging	0.997	deleterious	0.01	7	251340	2.78507e-05	-	-	Presumed pathogenic missense
6	132172280	A	G	c.431-2A>G		splice_acceptor_variant	NA	NA	NA	NA	1	251244	3.98019e-06	-	-	Presumed pathogenic LOF
6	132172299	A	C	c.448A>C	p.Asn150His	missense_variant	probably_damaging	0.93	deleterious	0	2	251256	7.96001e-06	-	-	Presumed pathogenic missense
6	132172314	G	C	c.463G>C	p.Gly155Arg	missense_variant	probably_damaging	0.997	deleterious	0	1	251238	3.98029e-06	-	-	Presumed pathogenic missense
6	132172350	TC	T	c.500del	p.Ser167Ter	frameshift_variant	NA	NA	NA	NA	1	31398	3.18492e-05	-	-	Presumed pathogenic LOF
6	132172353	G	C	c.502G>C	p.Asp168His	missense_variant	probably_damaging	0.993	deleterious	0	35	282632	0.000123836	-	-	Presumed pathogenic missense
6	132172387	A	G	c.536A>G	p.Asn179Ser	missense_variant	probably_damaging	0.963	deleterious	0.01	31	282612	0.000109691	Likely Pathogenic	Uncertain significance	Presumed pathogenic missense
6	132172395	T	G	c.544T>G	p.Ser182Ala	missense_variant	benign	0.042	tolerated	0.24	1	251192	3.98102e-06	VUS	Uncertain significance	VUS
6	132172396	C	G	c.545C>G	p.Ser182Cys	missense_variant	probably_damaging	0.948	deleterious	0.01	1	31410	3.1837e-05	-	-	Presumed pathogenic missense
6	132172401	T	TG	c.551dup	p.Cys184TrpfsTer4	frameshift_variant	NA	NA	NA	NA	1	251216	3.98064e-06	-	-	Presumed pathogenic LOF
6	132172402	G	A	c.551G>A	p.Cys184Tyr	missense_variant	probably_damaging	0.997	deleterious	0	1	251200	3.98089e-06	-	-	Presumed pathogenic missense
6	132173314	G	A	c.557-1G>A		splice_acceptor_variant	NA	NA	NA	NA	1	248736	4.02033e-06	-	-	Presumed pathogenic LOF
6	132173331	AG	A	c.574del	p.Glu192LysfsTer47	frameshift_variant	NA	NA	NA	NA	1	248426	4.02534e-06	-	-	Presumed pathogenic LOF
6	132173341	T	C	c.583T>C	p.Cys195Arg	missense_variant	probably_damaging	0.971	deleterious	0	4	247700	1.61486e-05	Pathogenic	-	Known pathogenic
6	132176070	GA	G	c.625del	p.Thr209ArgfsTer30	frameshift_variant	NA	NA	NA	NA	1	250592	3.99055e-06	-	-	Presumed pathogenic LOF
6	132176074	C	T	c.626C>T	p.Thr209Met	missense_variant	benign	0.007	tolerated	0.12	18	250646	7.18144e-05	VUS	Uncertain significance	VUS
6	132176095	C	A	c.647C>A	p.Ser216Tyr	missense_variant	probably_damaging	1	deleterious	0	5	250880	1.99298e-05	VUS	-	VUS
6	132176107	T	A	c.659T>A	p.Phe220Tyr	missense_variant	probably_damaging	1	deleterious	0.01	2	282322	7.08411e-06	-	-	Presumed pathogenic missense
6	132176112	G	A	c.664G>A	p.Ala222Thr	missense_variant	probably_damaging	0.991	deleterious	0	1	250940	3.98502e-06	-	-	Presumed pathogenic missense
6	132176133	G	T	c.685G>T	p.Gly229Cys	missense_variant	probably_damaging	0.984	deleterious	0.02	1	250934	3.98511e-06	-	-	Presumed pathogenic missense
6	132176161	T	C	c.713T>C	p.Leu238Pro	missense_variant	probably_damaging	0.998	deleterious	0	1	250798	3.98727e-06	-	-	Presumed pathogenic missense
6	132179813	T	C	c.721T>C	p.Cys241Arg	missense_variant	probably_damaging	0.992	deleterious	0	1	249954	4.00074e-06	-	-	Presumed pathogenic missense
6	132179838	G	T	c.746G>T	p.Arg249Ile	missense_variant	probably_damaging	1	deleterious	0.01	1	250576	3.99081e-06	-	-	Presumed pathogenic missense
6	132179841	C	T	c.749C>T	p.Pro250Leu	missense_variant	probably_damaging	0.977	deleterious	0	5	281966	1.77326e-05	Likely Pathogenic	Pathogenic	Known pathogenic
6	132179859	C	T	c.767C>T	p.Thr256Ile	missense_variant	probably_damaging	1	deleterious	0	1	250576	3.99081e-06	-	-	Presumed pathogenic missense
6	132179868	A	G	c.776A>G	p.Asn259Ser	missense_variant	probably_damaging	1	deleterious	0	2	250556	7.98225e-06	-	-	Presumed pathogenic missense
6	132179875	C	G	c.783C>G	p.Tyr261Ter	stop_gained	NA	NA	NA	NA	1	250396	3.99367e-06	Pathogenic	Pathogenic	Known pathogenic
6	132181526	G	T	c.796-1G>T		splice_acceptor_variant	NA	NA	NA	NA	2	249562	8.01404e-06	-	-	Presumed pathogenic LOF
6	132181533	T	C	c.802T>C	p.Tyr268His	missense_variant	probably_damaging	0.996	deleterious	0	26	281610	9.23263e-05	VUS	Uncertain significance	Presumed pathogenic missense
6	132181545	C	T	c.814C>T	p.His272Tyr	missense_variant	probably_damaging	0.998	deleterious	0	1	250322	3.99485e-06	-	-	Presumed pathogenic missense
6	132181546	A	G	c.815A>G	p.His272Arg	missense_variant	probably_damaging	0.996	deleterious	0	4	250368	1.59765e-05	-	-	Presumed pathogenic missense
6	132181557	G	A	c.826G>A	p.Asp276Asn	missense_variant	probably_damaging	0.999	deleterious	0.03	4	281684	1.42003e-05	VUS	-	VUS
6	132181560	A	C	c.829A>C	p.Asn277His	missense_variant	probably_damaging	1	deleterious	0	1	250462	3.99262e-06	-	-	Presumed pathogenic missense
6	132181566	A	G	c.835A>G	p.Met279Val	missense_variant	possibly_damaging	0.517	deleterious	0	4	281948	1.4187e-05	-	-	Presumed pathogenic missense
6	132181586	T	A	c.855T>A	p.Asn285Lys	missense_variant	probably_damaging	0.952	deleterious	0.02	1	250598	3.99045e-06	-	-	Presumed pathogenic missense
6	132181623	C	A	c.892C>A	p.Pro298Thr	missense_variant	probably_damaging	0.98	deleterious	0.03	1	31390	3.18573e-05	-	-	Presumed pathogenic missense
6	132181629	T	A	c.898T>A	p.Trp300Arg	missense_variant	probably_damaging	1	deleterious	0.01	1	250384	3.99387e-06	-	-	Presumed pathogenic missense
6	132181630	G	A	c.899G>A	p.Trp300Ter	stop_gained	NA	NA	NA	NA	1	250260	3.99584e-06	-	-	Presumed pathogenic LOF
6	132181644	C	A	c.913C>A	p.Pro305Thr	missense_variant	probably_damaging	1	deleterious	0	8	281196	2.84499e-05	Pathogenic	Conflicting interpretations of pathogenicity	Known pathogenic
6	132182738	T	A	c.919T>A	p.Trp307Arg	missense_variant	probably_damaging	1	deleterious	0	1	251246	3.98016e-06	-	-	Presumed pathogenic missense
6	132182754	A	G	c.935A>G	p.Tyr312Cys	missense_variant	probably_damaging	0.967	deleterious	0.03	2	251278	7.95931e-06	-	-	Presumed pathogenic missense
6	132182758	A	C	c.939A>C	p.Gln313His	missense_variant	possibly_damaging	0.838	deleterious	0.03	1	251280	3.97962e-06	-	-	Presumed pathogenic missense
6	132182763	T	C	c.944T>C	p.Leu315Pro	missense_variant	probably_damaging	0.988	deleterious	0	1	251286	3.97953e-06	-	-	Presumed pathogenic missense
6	132182810	G	A	c.991G>A	p.Gly331Arg	missense_variant	probably_damaging	0.997	deleterious	0	3	251158	1.19447e-05	-	-	Presumed pathogenic missense
6	132182824	CA	C	c.1006del	p.Ile336SerfsTer16	frameshift_variant	NA	NA	NA	NA	2	251040	7.96686e-06	-	-	Presumed pathogenic LOF
6	132185666	G	A	c.1046G>A	p.Arg349Lys	missense_variant	probably_damaging	0.999	deleterious	0	2	250470	7.98499e-06	VUS	-	VUS
6	132185669	T	A	c.1049T>A	p.Ile350Asn	missense_variant	probably_damaging	0.98	deleterious	0	1	250500	3.99202e-06	-	-	Presumed pathogenic missense
6	132185673	AG	A	c.1054del	p.Ala352LeufsTer21	frameshift_variant	NA	NA	NA	NA	1	250496	3.99208e-06	-	-	Presumed pathogenic LOF
6	132185686	T	C	c.1066T>C	p.Trp356Arg	missense_variant	probably_damaging	1	deleterious	0	1	250382	3.9939e-06	-	Uncertain significance	Presumed pathogenic missense
6	132185688	G	A	c.1068G>A	p.Trp356Ter	stop_gained	NA	NA	NA	NA	3	250352	1.19831e-05	-	Pathogenic	Presumed pathogenic LOF
6	132185711	G	A	c.1091G>A	p.Arg364Lys	missense_variant	possibly_damaging	0.776	deleterious	0.01	1	249848	4.00243e-06	-	-	Presumed pathogenic missense
6	132186014	T	A	c.1100T>A	p.Phe367Tyr	missense_variant	probably_damaging	0.996	deleterious	0	1	250966	3.9846e-06	-	-	Presumed pathogenic missense
6	132186020	C	G	c.1106C>G	p.Thr369Ser	missense_variant	probably_damaging	0.976	deleterious	0	1	250968	3.98457e-06	-	-	Presumed pathogenic missense
6	132186023	T	C	c.1109T>C	p.Leu370Pro	missense_variant	probably_damaging	0.998	deleterious	0	1	250954	3.98479e-06	-	-	Presumed pathogenic missense
6	132186036	AC	A	c.1124del	p.Pro375GlnfsTer29	frameshift_variant	NA	NA	NA	NA	1	31400	3.18471e-05	-	-	Presumed pathogenic LOF
6	132186046	TC	T	c.1133del	p.Ser378Ter	frameshift_variant	NA	NA	NA	NA	1	250956	3.98476e-06	-	-	Presumed pathogenic LOF
6	132186050	G	A	c.1136G>A	p.Gly379Asp	missense_variant	probably_damaging	1	deleterious	0	2	250934	7.97022e-06	-	-	Presumed pathogenic missense
6	132186052	C	T	c.1138C>T	p.His380Tyr	missense_variant	probably_damaging	1	deleterious	0	1	250926	3.98524e-06	-	-	Presumed pathogenic missense
6	132186059	A	G	c.1145A>G	p.Tyr382Cys	missense_variant	possibly_damaging	0.84	deleterious	0.02	1	250922	3.9853e-06	-	-	Presumed pathogenic missense
6	132186061	G	C	c.1147G>C	p.Gly383Arg	missense_variant	probably_damaging	1	deleterious	0	1	250900	3.98565e-06	-	-	Presumed pathogenic missense
6	132186068	T	A	c.1154T>A	p.Val385Asp	missense_variant	possibly_damaging	0.824	deleterious	0.05	2	250874	7.97213e-06	-	-	Presumed pathogenic missense
6	132189172	G	T	c.1179G>T	p.Leu393Phe	missense_variant	probably_damaging	1	deleterious	0	1	251246	3.98016e-06	-	-	Presumed pathogenic missense
6	132189182	G	A	c.1189G>A	p.Asp397Asn	missense_variant	probably_damaging	0.998	deleterious	0	1	251266	3.97985e-06	-	-	Presumed pathogenic missense
6	132189209	G	T	c.1216G>T	p.Gly406Cys	missense_variant	probably_damaging	0.998	deleterious	0	1	251286	3.97953e-06	-	-	Presumed pathogenic missense
6	132189243	A	T	c.1250A>T	p.Asn417Ile	missense_variant	probably_damaging	0.993	deleterious	0	1	251224	3.98051e-06	-	-	Presumed pathogenic missense
6	132189267	G	A	c.1273+1G>A		splice_donor_variant	NA	NA	NA	NA	1	251090	3.98264e-06	-	-	Presumed pathogenic LOF
6	132190502	G	A	c.1278G>A	p.Met426Ile	missense_variant	probably_damaging	0.999	deleterious	0	1	250040	3.99936e-06	-	-	Presumed pathogenic missense
6	132190503	G	C	c.1279G>C	p.Glu427Gln	missense_variant	probably_damaging	0.992	deleterious	0	2	281332	7.10904e-06	-	-	Presumed pathogenic missense
6	132190532	T	A	c.1308T>A	p.Tyr436Ter	stop_gained	NA	NA	NA	NA	1	31358	3.18898e-05	-	-	Presumed pathogenic LOF
6	132190536	A	ATAGGTAAGAC	c.1312_1313insTAGGTAAGAC	p.Asn438IlefsTer5	frameshift_variant	NA	NA	NA	NA	1	250572	3.99087e-06	-	-	Presumed pathogenic LOF
6	132190551	G	T	c.1327G>T	p.Asp443Tyr	missense_variant	probably_damaging	0.942	deleterious	0	9	250752	3.5892e-05	-	-	Presumed pathogenic missense
6	132190552	A	T	c.1328A>T	p.Asp443Val	missense_variant	possibly_damaging	0.702	deleterious	0.01	1	250774	3.98765e-06	-	-	Presumed pathogenic missense
6	132190576	A	G	c.1352A>G	p.Tyr451Cys	missense_variant	probably_damaging	0.932	deleterious	0.03	46	282314	0.000162939	Likely Pathogenic	Uncertain significance	Known pathogenic
6	132190584	G	A	c.1360G>A	p.Ala454Thr	missense_variant	probably_damaging	0.991	deleterious	0.05	1	250922	3.9853e-06	-	-	Presumed pathogenic missense
6	132190591	G	A	c.1367G>A	p.Arg456Gln	missense_variant	probably_damaging	1	deleterious	0	5	250940	1.99251e-05	Likely Pathogenic	-	Known pathogenic
6	132190630	G	A	c.1405+1G>A		splice_donor_variant	NA	NA	NA	NA	1	31360	3.18878e-05	-	-	Presumed pathogenic LOF
6	132193216	A	G	c.1412A>G	p.Tyr471Cys	missense_variant	probably_damaging	0.99	tolerated	0.15	24	281134	8.53685e-05	Pathogenic	-	Known pathogenic
6	132193230	C	T	c.1426C>T	p.Arg476Ter	stop_gained	NA	NA	NA	NA	3	249458	1.20261e-05	Pathogenic	-	Known pathogenic
6	132193236	C	T	c.1432C>T	p.Leu478Phe	missense_variant	possibly_damaging	0.651	deleterious	0.02	1	31370	3.18776e-05	-	-	Presumed pathogenic missense
6	132193241	TGTGA	T	c.1437+3_1437+6del		splice_donor_variant	NA	NA	NA	NA	5	280592	1.78195e-05	VUS	Uncertain significance	VUS
6	132194061	A	C	c.1438-2A>C		splice_acceptor_variant	NA	NA	NA	NA	1	251126	3.98206e-06	-	-	Presumed pathogenic LOF
6	132194064	G	A	c.1439G>A	p.Cys480Tyr	missense_variant	probably_damaging	1	deleterious	0	1	251144	3.98178e-06	-	-	Presumed pathogenic missense
6	132194066	C	T	c.1441C>T	p.Arg481Trp	missense_variant	probably_damaging	0.954	deleterious	0	2	251146	7.9635e-06	Pathogenic	Conflicting interpretations of pathogenicity	Known pathogenic
6	132194067	G	A	c.1442G>A	p.Arg481Gln	missense_variant	benign	0.127	tolerated	0.1	4	251146	1.5927e-05	Likely Pathogenic	-	Known pathogenic
6	132194069	G	C	c.1444G>C	p.Glu482Gln	missense_variant	possibly_damaging	0.781	deleterious	0.03	5	282554	1.76957e-05	-	-	Presumed pathogenic missense
6	132194095	C	A	c.1470C>A	p.Tyr490Ter	stop_gained	NA	NA	NA	NA	1	251286	3.97953e-06	-	-	Presumed pathogenic LOF
6	132194102	CA	C	c.1478del	p.His493LeufsTer18	frameshift_variant	NA	NA	NA	NA	1	31392	3.18552e-05	-	-	Presumed pathogenic LOF
6	132194117	C	T	c.1492C>T	p.Arg498Cys	missense_variant	probably_damaging	1	deleterious	0	5	282702	1.76865e-05	-	-	Presumed pathogenic missense
6	132194118	G	T	c.1493G>T	p.Arg498Leu	missense_variant	probably_damaging	0.989	deleterious	0	1	251298	3.97934e-06	-	-	Presumed pathogenic missense
6	132194141	A	G	c.1516A>G	p.Arg506Gly	missense_variant	probably_damaging	1	deleterious	0	1	251318	3.97902e-06	-	-	Presumed pathogenic missense
6	132194142	G	T	c.1517G>T	p.Arg506Ile	missense_variant	probably_damaging	0.987	deleterious	0	2	282700	7.07464e-06	-	-	Presumed pathogenic missense
6	132194167	G	C	c.1542G>C	p.Leu514Phe	missense_variant	possibly_damaging	0.77	deleterious	0.03	1	31394	3.18532e-05	-	-	Presumed pathogenic missense
6	132195411	TC	T	c.1572del	p.Ser525GlnfsTer48	frameshift_variant	NA	NA	NA	NA	1	250052	3.99917e-06	-	-	Presumed pathogenic LOF
6	132195425	A	T	c.1583A>T	p.Lys528Ile	missense_variant	possibly_damaging	0.566	deleterious	0.01	1	250324	3.99482e-06	-	-	Presumed pathogenic missense
6	132195458	A	G	c.1616A>G	p.Asn539Ser	missense_variant	probably_damaging	0.997	deleterious	0	2	249956	8.00141e-06	-	-	Presumed pathogenic missense
6	132196921	CTT	C	c.1643_1644del	p.Phe548CysfsTer12	frameshift_variant	NA	NA	NA	NA	1	251266	3.97985e-06	-	-	Presumed pathogenic LOF
6	132196929	G	T	c.1649G>T	p.Gly550Val	missense_variant	possibly_damaging	0.887	deleterious	0	3	251296	1.19381e-05	-	-	Presumed pathogenic missense
6	132196932	A	G	c.1652A>G	p.Tyr551Cys	missense_variant	benign	0.15	deleterious	0	4	251278	1.59186e-05	Likely Pathogenic	Uncertain significance	Known pathogenic
6	132196940	G	A	c.1660G>A	p.Gly554Arg	missense_variant	possibly_damaging	0.873	deleterious	0.02	3	282704	1.06118e-05	-	-	Presumed pathogenic missense
6	132196949	C	CT	c.1669_1670insT	p.His557LeufsTer4	frameshift_variant	NA	NA	NA	NA	1	251312	3.97912e-06	-	-	Presumed pathogenic LOF
6	132196977	A	G	c.1697A>G	p.Asn566Ser	missense_variant	probably_damaging	0.999	deleterious	0.02	2	251288	7.959e-06	-	-	Presumed pathogenic missense
6	132196979	A	G	c.1699A>G	p.Ile567Val	missense_variant	probably_damaging	0.967	deleterious	0.04	7	282676	2.47633e-05	VUS	Uncertain significance	VUS
6	132196989	A	G	c.1709A>G	p.Tyr570Cys	missense_variant	probably_damaging	1	deleterious	0	3	251258	1.19399e-05	Likely Pathogenic	-	Known pathogenic
6	132196991	A	C	c.1711A>C	p.Asn571His	missense_variant	probably_damaging	1	deleterious	0	1	251242	3.98023e-06	-	-	Presumed pathogenic missense
6	132197004	G	A	c.1723+1G>A		splice_donor_variant	NA	NA	NA	NA	1	251190	3.98105e-06	-	-	Presumed pathogenic LOF
6	132198133	T	A	c.1725T>A	p.Asp575Glu	missense_variant	probably_damaging	0.996	deleterious	0	1	251250	3.9801e-06	-	-	Presumed pathogenic missense
6	132198143	T	G	c.1735T>G	p.Leu579Val	missense_variant	benign	0.047	tolerated	0.12	2	251330	7.95767e-06	Likely Pathogenic	Uncertain significance	Known pathogenic
6	132198145	G	C	c.1737G>C	p.Leu579Phe	missense_variant	possibly_damaging	0.866	deleterious	0	2	251340	7.95735e-06	Pathogenic	Pathogenic	Known pathogenic
6	132198149	C	G	c.1741C>G	p.Pro581Ala	missense_variant	probably_damaging	0.998	deleterious	0.01	1	251340	3.97867e-06	-	-	Presumed pathogenic missense
6	132198150	C	T	c.1742C>T	p.Pro581Leu	missense_variant	probably_damaging	0.991	deleterious	0	1	251314	3.97909e-06	-	-	Presumed pathogenic missense
6	132198164	G	A	c.1756G>A	p.Gly586Arg	missense_variant	probably_damaging	0.979	deleterious	0.01	1	251312	3.97912e-06	Pathogenic	Conflicting interpretations of pathogenicity	Known pathogenic
6	132198164	G	T	c.1756G>T	p.Gly586Ter	stop_gained	NA	NA	NA	NA	1	251312	3.97912e-06	-	-	Presumed pathogenic LOF
6	132198177	G	A	c.1769G>A	p.Ser590Asn	missense_variant	probably_damaging	0.964	deleterious	0	2	251320	7.95798e-06	-	Likely pathogenic	Presumed pathogenic missense
6	132198196	GA	G	c.1790del	p.Asn597IlefsTer48	frameshift_variant	NA	NA	NA	NA	1	251282	3.97959e-06	-	-	Presumed pathogenic LOF
6	132198200	C	G	c.1792C>G	p.Pro598Ala	missense_variant	possibly_damaging	0.589	deleterious	0.02	4	251260	1.59198e-05	-	-	Presumed pathogenic missense
6	132198212	C	T	c.1804C>T	p.Pro602Ser	missense_variant	probably_damaging	1	deleterious	0	1	251162	3.98149e-06	-	-	Presumed pathogenic missense
6	132198213	C	G	c.1805C>G	p.Pro602Arg	missense_variant	probably_damaging	1	deleterious	0	1	251186	3.98111e-06	-	-	Presumed pathogenic missense
6	132198249	G	A	c.1841G>A	p.Cys614Tyr	missense_variant	probably_damaging	0.999	deleterious	0.01	1	250882	3.98594e-06	-	-	Presumed pathogenic missense
6	132199719	T	G	c.1931T>G	p.Leu644Arg	missense_variant	possibly_damaging	0.824	deleterious	0.01	1	250962	3.98467e-06	-	-	Presumed pathogenic missense
6	132201050	A	G	c.1976A>G	p.Tyr659Cys	missense_variant	possibly_damaging	0.88	deleterious	0	5	282786	1.76812e-05	Likely Pathogenic	-	Known pathogenic
6	132201057	A	T	c.1983A>T	p.Arg661Ser	missense_variant	possibly_damaging	0.52	deleterious	0	7	251384	2.78458e-05	-	-	Presumed pathogenic missense
6	132201058	C	T	c.1984C>T	p.Pro662Ser	missense_variant	probably_damaging	0.925	deleterious	0	1	251376	3.9781e-06	-	-	Presumed pathogenic missense
6	132201071	A	G	c.1997A>G	p.Gln666Arg	missense_variant	possibly_damaging	0.558	deleterious	0.03	3	282772	1.06093e-05	-	-	Presumed pathogenic missense
6	132201098	C	G	c.2024C>G	p.Ser675Cys	missense_variant	possibly_damaging	0.796	deleterious	0.01	3	282720	1.06112e-05	-	-	Presumed pathogenic missense
6	132201100	C	T	c.2026C>T	p.Gln676Ter	stop_gained	NA	NA	NA	NA	6	251338	2.38722e-05	Pathogenic	-	Known pathogenic
6	132201106	C	T	c.2032C>T	p.Gln678Ter	stop_gained	NA	NA	NA	NA	2	251328	7.95773e-06	-	-	Presumed pathogenic LOF
6	132201117	T	A	c.2043T>A	p.Ser681Arg	missense_variant	probably_damaging	0.914	deleterious	0	1	251316	3.97905e-06	-	-	Presumed pathogenic missense
6	132201117	T	G	c.2043T>G	p.Ser681Arg	missense_variant	probably_damaging	0.914	deleterious	0	1	251316	3.97905e-06	-	-	Presumed pathogenic missense
6	132201121	T	C	c.2047T>C	p.Tyr683His	missense_variant	probably_damaging	0.964	deleterious	0	5	282728	1.76848e-05	-	-	Presumed pathogenic missense
6	132201141	G	GC	c.2071dup	p.Leu691ProfsTer11	frameshift_variant	NA	NA	NA	NA	1	31406	3.1841e-05	-	-	Presumed pathogenic LOF
6	132201142	C	T	c.2068C>T	p.Pro690Ser	missense_variant	possibly_damaging	0.612	deleterious	0.05	1	251340	3.97867e-06	-	-	Presumed pathogenic missense
6	132201152	C	T	c.2078C>T	p.Thr693Ile	missense_variant	benign	0.392	deleterious	0.01	3	282756	1.06099e-05	VUS	-	VUS
6	132201160	A	G	c.2086A>G	p.Thr696Ala	missense_variant	possibly_damaging	0.803	deleterious	0.01	2	282762	7.07309e-06	-	-	Presumed pathogenic missense
6	132201163	G	A	c.2089G>A	p.Val697Met	missense_variant	probably_damaging	0.934	deleterious	0	8	251356	3.18274e-05	-	Uncertain significance	Presumed pathogenic missense
6	132203498	C	T	c.2114C>T	p.Thr705Met	missense_variant	possibly_damaging	0.599	deleterious	0.04	71	281404	0.000252306	-	Uncertain significance	Presumed pathogenic missense
6	132203516	G	A	c.2132G>A	p.Cys711Tyr	missense_variant	probably_damaging	0.996	deleterious	0	2	251276	7.95938e-06	VUS	-	VUS
6	132203516	G	C	c.2132G>C	p.Cys711Ser	missense_variant	probably_damaging	0.993	deleterious	0.01	2	251276	7.95938e-06	-	-	Presumed pathogenic missense
6	132203561	G	T	c.2177G>T	p.Cys726Phe	missense_variant	probably_damaging	0.998	deleterious	0	2	251352	7.95697e-06	-	-	Presumed pathogenic missense
6	132203575	A	T	c.2191A>T	p.Asn731Tyr	missense_variant	possibly_damaging	0.722	deleterious	0.02	2	282292	7.08486e-06	-	Uncertain significance	Presumed pathogenic missense
6	132203596	G	C	c.2212G>C	p.Gly738Arg	missense_variant	probably_damaging	0.991	deleterious	0	1	251416	3.97747e-06	VUS	-	VUS
6	132203596	G	A	c.2212G>A	p.Gly738Arg	missense_variant	probably_damaging	0.991	deleterious	0	1	251416	3.97747e-06	VUS	-	VUS
6	132203608	C	T	c.2224C>T	p.Pro742Ser	missense_variant	probably_damaging	0.996	deleterious	0.01	1	251426	3.97731e-06	-	-	Presumed pathogenic missense
6	132203609	C	G	c.2225C>G	p.Pro742Arg	missense_variant	probably_damaging	0.999	deleterious	0	2	30558	6.54493e-05	-	-	Presumed pathogenic missense
6	132203615	G	A	c.2230+1G>A		splice_donor_variant	NA	NA	NA	NA	3	251412	1.19326e-05	Pathogenic	-	Known pathogenic
6	132204839	A	C	c.2236A>C	p.Asn746His	missense_variant	benign	0.078	deleterious	0.04	59	280816	0.000210102	VUS	Uncertain significance	VUS
6	132204869	G	A	c.2266G>A	p.Ala756Thr	missense_variant	probably_damaging	0.943	deleterious	0	1	250382	3.9939e-06	-	-	Presumed pathogenic missense
6	132204901	C	G	c.2298C>G	p.Tyr766Ter	stop_gained	NA	NA	NA	NA	1	250388	3.9938e-06	-	-	Presumed pathogenic LOF
6	132204902	C	T	c.2299C>T	p.Gln767Ter	stop_gained	NA	NA	NA	NA	1	250362	3.99422e-06	-	-	Presumed pathogenic LOF
6	132204905	AG	A	c.2303del	p.Ser768IlefsTer43	frameshift_variant	NA	NA	NA	NA	1	250332	3.9947e-06	-	-	Presumed pathogenic LOF
6	132204915	G	A	c.2311+1G>A		splice_donor_variant	NA	NA	NA	NA	1	250214	3.99658e-06	Pathogenic	-	Known pathogenic
6	132206089	A	G	c.2330A>G	p.His777Arg	missense_variant	probably_damaging	0.987	deleterious	0	40	282834	0.000141426	Pathogenic	Uncertain significance	Known pathogenic
6	132206115	GAAGA	G	c.2363_2366del	p.Arg788MetfsTer22	frameshift_variant	NA	NA	NA	NA	2	251384	7.95596e-06	-	-	Presumed pathogenic LOF
6	132206128	G	A	c.2369G>A	p.Gly790Asp	missense_variant	probably_damaging	0.973	deleterious	0	1	251402	3.97769e-06	-	-	Presumed pathogenic missense
6	132206133	A	G	c.2374A>G	p.Asn792Asp	missense_variant	probably_damaging	0.997	deleterious	0	1	251398	3.97776e-06	-	-	Presumed pathogenic missense
6	132206134	A	G	c.2375A>G	p.Asn792Ser	missense_variant	probably_damaging	0.997	deleterious	0.01	20	282800	7.07214e-05	Pathogenic	-	Known pathogenic
6	132206135	T	A	c.2376T>A	p.Asn792Lys	missense_variant	probably_damaging	0.997	deleterious	0.03	2	251406	7.95526e-06	Likely Pathogenic	Conflicting interpretations of pathogenicity	Known pathogenic
6	132206171	T	G	c.2412T>G	p.Asp804Glu	missense_variant	probably_damaging	0.968	deleterious	0	1	251350	3.97852e-06	-	-	Presumed pathogenic missense
6	132206173	G	T	c.2414G>T	p.Gly805Val	missense_variant	probably_damaging	1	deleterious	0	1	251340	3.97867e-06	VUS	-	VUS
6	132206185	C	T	c.2426C>T	p.Ser809Phe	missense_variant	possibly_damaging	0.726	deleterious	0.03	2	251290	7.95893e-06	-	-	Presumed pathogenic missense
6	132207704	AAAG	A	c.2452_2454del	p.Arg818del	inframe_deletion	NA	NA	NA	NA	3	250650	1.19689e-05	VUS	-	VUS
6	132207722	AC	A	c.2467del	p.Gln823LysfsTer4	frameshift_variant	NA	NA	NA	NA	1	251180	3.98121e-06	-	-	Presumed pathogenic LOF
6	132207732	T	G	c.2475T>G	p.Ile825Met	missense_variant	possibly_damaging	0.824	deleterious	0	3	282682	1.06126e-05	-	-	Presumed pathogenic missense
6	132207734	T	G	c.2477T>G	p.Leu826Trp	missense_variant	possibly_damaging	0.895	deleterious	0.04	1	31406	3.1841e-05	-	-	Presumed pathogenic missense
6	132207742	A	C	c.2485A>C	p.Thr829Pro	missense_variant	probably_damaging	0.999	deleterious	0	1	251304	3.97924e-06	-	-	Presumed pathogenic missense
6	132207750	C	G	c.2493C>G	p.Phe831Leu	missense_variant	possibly_damaging	0.685	deleterious	0	1	251316	3.97905e-06	-	-	Presumed pathogenic missense
6	132207757	G	A	c.2500G>A	p.Val834Met	missense_variant	probably_damaging	0.92	deleterious	0.01	2	251342	7.95729e-06	-	-	Presumed pathogenic missense
6	132207767	G	T	c.2510G>T	p.Ser837Ile	missense_variant	probably_damaging	0.956	deleterious	0	1	251368	3.97823e-06	-	-	Presumed pathogenic missense
6	132207812	A	T	c.2555A>T	p.Asp852Val	missense_variant	probably_damaging	0.965	deleterious	0	22	251392	8.75127e-05	-	-	Presumed pathogenic missense
6	132207825	C	A	c.2568C>A	p.Phe856Leu	missense_variant	possibly_damaging	0.868	deleterious	0.02	1	251350	3.97852e-06	-	-	Presumed pathogenic missense
6	132207832	C	T	c.2575C>T	p.Pro859Ser	missense_variant	probably_damaging	0.999	deleterious	0	1	251244	3.98019e-06	-	-	Presumed pathogenic missense
6	132207853	G	A	c.2596G>A	p.Glu866Lys	missense_variant	probably_damaging	0.981	deleterious	0	10	281954	3.54668e-05	Likely Pathogenic	-	Known pathogenic
6	132211480	G	A	c.2608-1G>A		splice_acceptor_variant	NA	NA	NA	NA	3	251308	1.19375e-05	-	Likely pathogenic	Presumed pathogenic LOF
6	132211484	G	A	c.2611G>A	p.Gly871Arg	missense_variant	possibly_damaging	0.786	deleterious	0.04	4	251322	1.59158e-05	-	-	Presumed pathogenic missense
6	132211494	A	T	c.2621A>T	p.Asp874Val	missense_variant	benign	0.232	deleterious	0	2	251346	7.95716e-06	VUS	-	VUS
6	132211502	T	C	c.2629T>C	p.Trp877Arg	missense_variant	probably_damaging	1	deleterious	0	1	251358	3.97839e-06	-	-	Presumed pathogenic missense
6	132211506	T	C	c.2633T>C	p.Val878Ala	missense_variant	probably_damaging	0.936	deleterious	0.01	11	251370	4.37602e-05	VUS	Uncertain significance	VUS
6	132211512	A	G	c.2639A>G	p.Glu880Gly	missense_variant	probably_damaging	0.911	deleterious	0	1	251400	3.97772e-06	-	-	Presumed pathogenic missense
6	132211525	ACACAGAGCACGGAT	A	c.2659_2672del	p.Ala887CysfsTer2	frameshift_variant	NA	NA	NA	NA	2	251384	7.95596e-06	-	-	Presumed pathogenic LOF
6	132211534	AC	A	c.2662del	p.Arg888GlyfsTer25	frameshift_variant	NA	NA	NA	NA	1	251398	3.97776e-06	-	-	Presumed pathogenic LOF
6	132211535	C	T	c.2662C>T	p.Arg888Trp	missense_variant	probably_damaging	1	deleterious	0	8	282792	2.82893e-05	Pathogenic	-	Known pathogenic
6	132211536	G	A	c.2663G>A	p.Arg888Gln	missense_variant	probably_damaging	0.981	deleterious	0	2	251396	7.95558e-06	VUS	-	VUS
6	132211568	A	G	c.2695A>G	p.Ser899Gly	missense_variant	probably_damaging	0.945	deleterious	0.01	1	251398	3.97776e-06	-	-	Presumed pathogenic missense
6	132211572	T	C	c.2699T>C	p.Phe900Ser	missense_variant	probably_damaging	0.999	deleterious	0	3	251406	1.19329e-05	-	-	Presumed pathogenic missense
6	132211574	T	C	c.2701T>C	p.Tyr901His	missense_variant	probably_damaging	0.999	deleterious	0.01	1	251398	3.97776e-06	-	-	Presumed pathogenic missense
6	132211575	A	G	c.2702A>G	p.Tyr901Cys	missense_variant	probably_damaging	0.999	deleterious	0	1	251404	3.97766e-06	-	-	Presumed pathogenic missense
6	132211580	CAAAGA	C	c.2713_2717del	p.Lys905AlafsTer16	frameshift_variant	NA	NA	NA	NA	59	282808	0.000208622	Pathogenic	-	Known pathogenic
6	132211620	C	G	c.2747C>G	p.Thr916Arg	missense_variant	probably_damaging	1	deleterious	0	1	251420	3.97741e-06	-	-	Presumed pathogenic missense
6	132211646	G	C	c.2773G>C	p.Asp925His	missense_variant	probably_damaging	0.998	deleterious	0	3	251364	1.19349e-05	-	-	Presumed pathogenic missense
